# Supplementary material for: Sm/Co Magnetic Materials: A Recycling Strategy Using Modifiable Hydrophobic Deep Eutectic Solvents Based on Trioctylphosphine Oxide
Source: Int J Mol Sci. 2023 Sep 13;24(18):14032. doi: 10.3390/ijms241814032 (PMC10531512; doi:10.3390/ijms241814032)
Supplement: Supplementary file 1 [file ijms-24-14032-s001.zip]

Archive with 1 entries (1 files):
- ijms-2568127-supplementary.pdf
